# Supplementary material for: Improving Preschoolers’ Arithmetic through Number Magnitude Training: The Impact of Non-Symbolic and Symbolic Training
Source: PLoS One. 2016 Nov 22;11(11):e0166685. doi: 10.1371/journal.pone.0166685 (PMC5119778; doi:10.1371/journal.pone.0166685)
Supplement: S1 Data — (XLSX) [file pone.0166685.s002.xlsx]

## Sheet: T1
Sujet	Groupe	Moyenne	1/2 A	1/2 B	2/3 A	2/3 B	3/4 A	3/4 B	4/5 A	4/5 B		Z-SCORE	MOYENNE	ECART-TYPE
102	1	0.6875	1	0.75	1	0.5	0.75	0.5	1	0		0.790155	0.503289	0.233132
105	1	0.5625	0.75	1	1	0.25	0.5	0.25	0.5	0.25		0.253978	0.503289	0.233132
110	1	0.3125	0.5	0.25	0	0.75	0	0.25	0.25	0.5		-0.818375	0.503289	0.233132
111	1	0.34375	0.25	0.5	0.25	0.75	0.25	0.25	0	0.5		-0.684331	0.503289	0.233132
152	1	0.375	0.25	0	0.25	0.5	0.5	0.5	0.25	0.75		-0.550287	0.503289	0.233132
155	1	0.8125	1	0.75	0.75	1	1	0.5	1	0.5		1.32633	0.503289	0.233132
205	1	0.125	0	0	0	0.5	0	0.5	0	0		-1.62264	0.503289	0.233132
206	1	0.8125	1	0.75	1	0.75	1	0.5	1	0.5		1.32633	0.503289	0.233132
207	1	0.59375	0.5	0.25	1	0.25	1	0.25	1	0.5		0.388023	0.503289	0.233132
212	1	0.34375	0	0.25	0.25	0.5	0.25	0.5	0.5	0.5		-0.684331	0.503289	0.233132
214	1	0.375	0.5	0.25	0	0.25	0	1	0.25	0.75		-0.550287	0.503289	0.233132
216	1	0.65625	1	0.5	1	0.25	1	0.25	1	0.25		0.656111	0.503289	0.233132
219	1	0.75	1	0.75	0.75	0.5	1	0.5	1	0.5		1.05824	0.503289	0.233132
224	1	0.25	0	0	0	0.5	0	0.75	0.25	0.5		-1.08646	0.503289	0.233132
226	1	0.15625	0	0.25	0	0.25	0	0.25	0	0.5		-1.4886	0.503289	0.233132
228	1	0.8125	1	1	0.75	0.75	1	0.5	1	0.5		1.32633	0.503289	0.233132
229	1	0.75	0.75	0.75	1	0.5	1	0.5	0.75	0.75		1.05824	0.503289	0.233132
230	1	0.5625	1	0.25	1	0	0.75	0.5	0.75	0.25		0.253978	0.503289	0.233132
254	1	0.28125	0.25	0	0.5	0.25	0.25	0.25	0.25	0.5		-0.952419	0.503289	0.233132
103	2	0.28125	0.25	0.5	0	0	0.25	0.25	0	1		-1.71282	0.585526	0.177647
104	2	0.84375	0.75	1	1	0.75	0.75	0.75	1	0.75		1.45358	0.585526	0.177647
108	2	0.34375	0	0.25	0.5	0.25	0.25	0.75	0	0.75		-1.36099	0.585526	0.177647
151	2	0.8125	1	1	1	1	1	0.5	1	0		1.27767	0.585526	0.177647
153	2	0.6875	0.75	0.5	0.75	0.25	1	0.75	0.75	0.75		0.574025	0.585526	0.177647
154	2	0.59375	0.75	1	0.5	0.75	0.25	0.5	0.5	0.5		0.0462923	0.585526	0.177647
201	2	0.375	0	0.25	0	0.5	0.5	0.75	0.25	0.75		-1.18508	0.585526	0.177647
202	2	0.71875	1	0.75	1	0.5	1	0	1	0.5		0.749936	0.585526	0.177647
203	2	0.4375	0.25	0.75	0.25	0.5	0.25	0.5	0	1		-0.833262	0.585526	0.177647
210	2	0.6875	1	1	0.5	0.75	0.5	0.5	1	0.25		0.574025	0.585526	0.177647
213	2	0.40625	0	0.25	0.25	0.75	0.25	0.5	0.75	0.5		-1.00917	0.585526	0.177647
220	2	0.71875	1	0.25	0.75	0.5	0.75	0.75	1	0.75		0.749936	0.585526	0.177647
221	2	0.3125	0	0.25	0.25	0.25	0	0.5	0.25	1		-1.53691	0.585526	0.177647
225	2	0.53125	0.5	1	0.25	0.5	0.75	0.5	0.75	0		-0.305529	0.585526	0.177647
231	2	0.53125	0.75	0.25	1	0.25	0.75	0.25	0.25	0.75		-0.305529	0.585526	0.177647
251	2	0.6875	1	0.25	1	0.5	1	0.25	1	0.5		0.574025	0.585526	0.177647
252	2	0.71875	1	0.75	1	0.5	1	0.5	1	0		0.749936	0.585526	0.177647
255	2	0.71875	0.75	0.75	1	0.5	0.75	0.5	0.75	0.75		0.749936	0.585526	0.177647
257	2	0.71875	0.25	0.25	0.75	1	0.75	0.75	1	1		0.749936	0.585526	0.177647
101	3	0.40625	0	0.75	0.5	0.5	0	0.75	0.5	0.25		-1.0752	0.571181	0.153395
106	3	0.46875	0.25	0.75	0.25	0.75	0.25	0.25	0.25	1		-0.667756	0.571181	0.153395
107	3	0.625	1	0.75	0.5	0.75	1	0.25	0.75	0		0.350855	0.571181	0.153395
109	3	0.28125	0	0.25	0	0.75	0	0.5	0.5	0.25		-1.89009	0.571181	0.153395
156	3	0.65625	1	0.5	1	0.25	1	0.5	0.75	0.25		0.554577	0.571181	0.153395
204	3	0.5625	0.75	0.25	1	0.25	0.5	0.5	0.75	0.5		-0.0565895	0.571181	0.153395
208	3	0.625	1	0.5	1	0.25	0.75	0.25	1	0.25		0.350855	0.571181	0.153395
209	3	0.28125	0	0.5	0	0.5	0.25	0.5	0.25	0.25		-1.89009	0.571181	0.153395
211	3	0.40625	0	0.25	0	0.5	0.25	0.75	0.75	0.75		-1.0752	0.571181	0.153395
215	3	0.625	0.75	0.5	0.5	0.5	1	0.75	0.5	0.5		0.350855	0.571181	0.153395
217	3	0.65625	1	0.75	1	0.25	1	0	0.75	0.5		0.554577	0.571181	0.153395
218	3	0.71875	1	0.5	0.75	0.5	1	0.5	0.75	0.75		0.962022	0.571181	0.153395
222	3	0.71875	1	0.75	0.75	0.75	1	0.5	1	0		0.962022	0.571181	0.153395
223	3	0.5	1	0	0.75	0.25	0.5	0.25	1	0.25		-0.464034	0.571181	0.153395
227	3	0.6875	1	0.5	0.75	0.75	1	0.5	0.75	0.25		0.7583	0.571181	0.153395
232	3	0.5625	1	0.75	0.75	0.5	0.25	0.25	0.5	0.5		-0.0565895	0.571181	0.153395
253	3	0.65625	0.75	0.75	1	0.25	0.75	0.5	1	0.25		0.554577	0.571181	0.153395
256	3	0.84375	1	1	1	0.5	1	0.75	1	0.5		1.77691	0.571181	0.153395

## Sheet: T2
Sujet	Groupe	Moyenne	1/2 A	1/2 B	2/3 A	2/3 B	3/4 A	3/4 B	4/5 A	4/5 B		Z-SCORE	MOYENNE	ECART-TYPE
102	1	0.75	0.75	0.75	1	0.5	1	0.5	1	0.5		0.415968	0.708882	0.0988501
105	1	0.65625	0.75	1	0.75	0.75	0.75	0	0.75	0.5		-0.532438	0.708882	0.0988501
110	1	0.875	0.75	1	1	0.75	0.75	1	1	0.75		1.68051	0.708882	0.0988501
111	1	0.6875	1	0.75	1	0.75	0.75	0	0.5	0.75		-0.216303	0.708882	0.0988501
152	1	0.625	1	0.75	0.75	0.5	0.75	0.25	0.5	0.5		-0.848574	0.708882	0.0988501
155	1	0.4375	0.75	0.5	0.5	0.5	0	0.75	0	0.5		-2.74539	0.708882	0.0988501
205	1	0.625	1	0.75	1	0	0.5	0.5	1	0.25		-0.848574	0.708882	0.0988501
206	1	0.71875	1	0.5	1	0.75	0.75	0.25	1	0.5		0.0998322	0.708882	0.0988501
207	1	0.75	1	0.75	1	0.5	1	0.5	0.75	0.5		0.415968	0.708882	0.0988501
212	1	0.8125	1	1	0.75	0.75	0.75	0.75	1	0.5		1.04824	0.708882	0.0988501
214	1	0.71875	1	1	0.25	0.75	0.75	0.5	0.75	0.75		0.0998322	0.708882	0.0988501
216	1	0.8125	1	0.5	1	1	1	0.75	1	0.25		1.04824	0.708882	0.0988501
219	1	0.75	0.75	0.75	1	0.5	0.75	0.75	1	0.5		0.415968	0.708882	0.0988501
224	1	0.6875	1	0.75	1	0.25	1	0.5	0.5	0.5		-0.216303	0.708882	0.0988501
226	1	0.8125	1	1	1	1	1	0.5	0.75	0.25		1.04824	0.708882	0.0988501
228	1	0.6875	1	1	0.5	0.5	0.75	0.5	0.75	0.5		-0.216303	0.708882	0.0988501
229	1	0.78125	1	1	1	0.75	1	0.25	0.75	0.5		0.732103	0.708882	0.0988501
230	1	0.59375	0.75	1	1	0.25	0.5	0.75	0.25	0.25		-1.16471	0.708882	0.0988501
254	1	0.6875	0.75	0.5	1	0.5	1	0.5	0.75	0.5		-0.216303	0.708882	0.0988501
103	2	0.75	1	1	1	0.5	1	0.25	1	0.25		0.716495	0.636513	0.158392
104	2	0.8125	1	1	1	1	1	0.75	0.5	0.25		1.11109	0.636513	0.158392
108	2	0.25	0	0	0.25	0.5	0.25	0.5	0	0.5		-2.44024	0.636513	0.158392
151	2	0.78125	0.75	0.75	0.75	0.75	1	0.75	0.75	0.75		0.91379	0.636513	0.158392
153	2	0.53125	1	0.75	0.5	0.25	0.5	0.5	0.75	0		-0.664575	0.636513	0.158392
154	2	0.46875	0.5	0.5	0.5	0.75	0.25	0.5	0.25	0.5		-1.05917	0.636513	0.158392
201	2	0.59375	1	0.75	1	0	0.75	0.25	1	0		-0.269983	0.636513	0.158392
202	2	0.625	1	0.75	1	0	1	0	1	0.25		-0.0726879	0.636513	0.158392
203	2	0.6875	1	0.25	1	0.5	0.75	0.5	1	0.5		0.321903	0.636513	0.158392
210	2	0.71875	1	1	1	0.75	0.5	0.75	0.25	0.5		0.519199	0.636513	0.158392
213	2	0.65625	1	0.75	0.75	0.75	1	0.25	0.5	0.25		0.124608	0.636513	0.158392
220	2	0.625	1	0.5	0.75	0.5	0.75	0.25	0.75	0.5		-0.0726879	0.636513	0.158392
221	2	0.75	1	0.75	1	0.5	1	0.5	1	0.25		0.716495	0.636513	0.158392
225	2	0.3125	0.25	0.25	0.25	0.75	0.25	0.25	0	0.5		-2.04564	0.636513	0.158392
231	2	0.71875	1	1	1	0.5	0.75	0.25	0.75	0.5		0.519199	0.636513	0.158392
251	2	0.71875	1	1	1	0.5	0.75	0.5	0.75	0.25		0.519199	0.636513	0.158392
252	2	0.8125	1	0.75	1	0.5	1	0.5	1	0.75		1.11109	0.636513	0.158392
255	2	0.75	1	1	1	1	0.75	0.5	0.75	0		0.716495	0.636513	0.158392
257	2	0.53125	0.5	0	0.5	0.5	1	0.25	1	0.5		-0.664575	0.636513	0.158392
101	3	0.65625	1	0.25	1	0.5	0.75	0.5	1	0.25		0.245011	0.612847	0.177146
106	3	0.3125	0	0.75	0	0.25	0	1	0	0.5		-1.69547	0.612847	0.177146
107	3	0.65625	1	0.5	0.75	0.5	1	0.5	1	0		0.245011	0.612847	0.177146
109	3	0.78125	0.75	0.75	0.75	0.75	1	0.25	1	1		0.950642	0.612847	0.177146
156	3	0.6875	0.75	0.75	0.5	0.75	1	0.5	0.75	0.5		0.421419	0.612847	0.177146
204	3	0.3125	0.5	0.25	0.25	0.25	0	0.25	0.25	0.75		-1.69547	0.612847	0.177146
208	3	0.40625	0	0.5	0.25	0.75	0	0.75	0.25	0.75		-1.16625	0.612847	0.177146
209	3	0.71875	1	0.25	1	0.5	1	0.75	1	0.25		0.597826	0.612847	0.177146
211	3	0.3125	0	0.25	0	0.75	0	0.75	0.25	0.5		-1.69547	0.612847	0.177146
215	3	0.40625	0.5	0	0.25	1	0.5	0.75	0	0.25		-1.16625	0.612847	0.177146
217	3	0.78125	1	0.75	1	0.5	1	0.5	1	0.5		0.950642	0.612847	0.177146
218	3	0.78125	1	0.5	1	1	1	0.5	1	0.25		0.950642	0.612847	0.177146
222	3	0.625	1	0.75	0.5	0.25	1	0.5	1	0		0.068603	0.612847	0.177146
223	3	0.71875	1	0.5	0.75	0.5	1	0.5	0.75	0.75		0.597826	0.612847	0.177146
227	3	0.65625	1	0.75	1	0.5	0.75	0.25	0.5	0.5		0.245011	0.612847	0.177146
232	3	0.78125	0.5	0.75	1	1	1	0.5	1	0.5		0.950642	0.612847	0.177146
253	3	0.78125	1	0.75	1	0.75	1	0.25	1	0.5		0.950642	0.612847	0.177146
256	3	0.65625	1	0.75	1	0.5	1	0.25	0.75	0		0.245011	0.612847	0.177146
