# Supplementary material for: Improving Preschoolers’ Arithmetic through Number Magnitude Training: The Impact of Non-Symbolic and Symbolic Training
Source: PLoS One. 2016 Nov 22;11(11):e0166685. doi: 10.1371/journal.pone.0166685 (PMC5119778; doi:10.1371/journal.pone.0166685)
Supplement: S2 Data — (XLSX) [file pone.0166685.s003.xlsx]

## Sheet: T1
Sujet	Groupe	MOY	Petits	Grands		Z-Score	MOYENNE	Ecart-type
102	1	0.271428	0.292708	0.254404		0.906854	0.204935	0.0733231
105	1	0.347959	0.334197	0.358969		1.95061	0.204935	0.0733231
110	1	0.290452	0.338475	0.252034		1.16631	0.204935	0.0733231
111	1	0.150548	0.127916	0.168655		-0.741738	0.204935	0.0733231
152	1	0.146205	0.0715598	0.205921		-0.800975	0.204935	0.0733231
155	1	0.0992923	0.0862312	0.109741		-1.44078	0.204935	0.0733231
205	1	0.273796	0.0950369	0.416802		0.93914	0.204935	0.0733231
206	1	0.268272	0.0979532	0.404526		0.863803	0.204935	0.0733231
207	1	0.121461	0.114182	0.127285		-1.13844	0.204935	0.0733231
212	1	0.1125	0.0513569	0.161414		-1.26065	0.204935	0.0733231
214	1	0.206896	0.0631442	0.321897		0.0267424	0.204935	0.0733231
216	1	0.162537	0.108662	0.205636		-0.57824	0.204935	0.0733231
219	1	0.176255	0.215008	0.145252		-0.391145	0.204935	0.0733231
224	1	0.171972	0.0482593	0.270943		-0.44955	0.204935	0.0733231
226	1	0.216271	0.186486	0.240099		0.154601	0.204935	0.0733231
228	1	0.132036	0.0366639	0.208333		-0.994217	0.204935	0.0733231
229	1	0.203795	0.259252	0.15943		-0.0155448	0.204935	0.0733231
230	1	0.221778	0.229757	0.215394		0.229711	0.204935	0.0733231
254	1	0.320309	0.311568	0.327303		1.57351	0.204935	0.0733231
103	2	0.469971	0.481571	0.460691		2.23391	0.240157	0.102875
104	2	0.137853	0.131593	0.142862		-0.994439	0.240157	0.102875
108	2	0.388913	0.319521	0.444427		1.44599	0.240157	0.102875
151	2	0.106847	0.0550576	0.148279		-1.29584	0.240157	0.102875
153	2	0.270965	0.328063	0.225287		0.299477	0.240157	0.102875
154	2	0.264835	0.339341	0.20523		0.239885	0.240157	0.102875
201	2	0.139262	0.113439	0.159921		-0.980746	0.240157	0.102875
202	2	0.359135	0.187417	0.49651		1.15653	0.240157	0.102875
203	2	0.197601	0.149072	0.236424		-0.413663	0.240157	0.102875
210	2	0.157791	0.143127	0.169522		-0.800637	0.240157	0.102875
213	2	0.139589	0.100384	0.170954		-0.977563	0.240157	0.102875
220	2	0.173757	0.103591	0.22989		-0.645434	0.240157	0.102875
221	2	0.307607	0.118297	0.459056		0.655654	0.240157	0.102875
225	2	0.136294	0.0622944	0.195493		-1.0096	0.240157	0.102875
231	2	0.32707	0.36924	0.293333		0.844837	0.240157	0.102875
251	2	0.184198	0.172195	0.193801		-0.543943	0.240157	0.102875
252	2	0.191631	0.209618	0.177241		-0.471697	0.240157	0.102875
255	2	0.276844	0.336425	0.22918		0.35662	0.240157	0.102875
257	2	0.332811	0.322548	0.341022		0.900649	0.240157	0.102875
101	3	0.142155	0.0827736	0.189661		-0.981486	0.254594	0.114559
106	3	0.4912	0.605784	0.399533		2.06537	0.254594	0.114559
107	3	0.486108	0.748568	0.27614		2.02092	0.254594	0.114559
109	3	0.400394	0.368421	0.425973		1.27271	0.254594	0.114559
156	3	0.226979	0.191418	0.255427		-0.241054	0.254594	0.114559
204	3	0.242543	0.118903	0.341456		-0.105188	0.254594	0.114559
208	3	0.297768	0.0935367	0.461154		0.37688	0.254594	0.114559
209	3	0.124085	0.103873	0.140255		-1.13922	0.254594	0.114559
211	3	0.132857	0.12361	0.140255		-1.06265	0.254594	0.114559
215	3	0.235404	0.219367	0.248235		-0.167503	0.254594	0.114559
217	3	0.108936	0.0981086	0.117599		-1.27146	0.254594	0.114559
218	3	0.265146	0.0820579	0.411616		0.0921135	0.254594	0.114559
222	3	0.298153	0.32382	0.277621		0.38024	0.254594	0.114559
223	3	0.167857	0.242845	0.107866		-0.757134	0.254594	0.114559
227	3	0.324555	0.126987	0.48261		0.610705	0.254594	0.114559
232	3	0.210913	0.194221	0.224266		-0.381295	0.254594	0.114559
253	3	0.257135	0.132617	0.356749		0.0221806	0.254594	0.114559
256	3	0.170492	0.145703	0.190324		-0.734128	0.254594	0.114559

## Sheet: T2
Sujet	Groupe	MOY	Petits	Grands		Z-Score	MOYENNE	Ecart-type
102	1	0.173136	0.159827	0.183783		0.97083	0.145243	0.0287312
105	1	0.160114	0.141768	0.17479		0.517582	0.145243	0.0287312
110	1	0.142057	0.135746	0.147105		-0.110901	0.145243	0.0287312
111	1	0.124543	0.0703673	0.167884		-0.720461	0.145243	0.0287312
152	1	0.160429	0.0490406	0.249539		0.528554	0.145243	0.0287312
155	1	0.135386	0.163418	0.112961		-0.343064	0.145243	0.0287312
205	1	0.190972	0.109759	0.255943		1.59163	0.145243	0.0287312
206	1	0.122886	0.0823191	0.15534		-0.778131	0.145243	0.0287312
207	1	0.0869518	0.107799	0.0702741		-2.02884	0.145243	0.0287312
212	1	0.159022	0.107689	0.200088		0.479578	0.145243	0.0287312
214	1	0.142124	0.140337	0.143553		-0.108569	0.145243	0.0287312
216	1	0.0805921	0.0510005	0.104265		-2.25019	0.145243	0.0287312
219	1	0.149299	0.136732	0.159353		0.141192	0.145243	0.0287312
224	1	0.158741	0.116351	0.192654		0.469825	0.145243	0.0287312
226	1	0.123075	0.101055	0.140691		-0.771558	0.145243	0.0287312
228	1	0.156518	0.250918	0.0809978		0.392437	0.145243	0.0287312
229	1	0.182901	0.237897	0.138904		1.3107	0.145243	0.0287312
230	1	0.143561	0.153166	0.135877		-0.0585317	0.145243	0.0287312
254	1	0.167306	0.12574	0.200559		0.767926	0.145243	0.0287312
103	2	0.104185	0.0702166	0.13136		-1.15554	0.17105	0.0578648
104	2	0.176109	0.0815241	0.251776		0.087422	0.17105	0.0578648
108	2	0.102029	0.0822951	0.117816		-1.1928	0.17105	0.0578648
151	2	0.145681	0.0977659	0.184013		-0.438418	0.17105	0.0578648
153	2	0.213986	0.0892133	0.313805		0.742011	0.17105	0.0578648
154	2	0.183607	0.225603	0.150011		0.217013	0.17105	0.0578648
201	2	0.0997015	0.112993	0.089068		-1.23302	0.17105	0.0578648
202	2	0.276426	0.106864	0.412075		1.82107	0.17105	0.0578648
203	2	0.180428	0.175932	0.184024		0.162061	0.17105	0.0578648
210	2	0.138804	0.122643	0.151732		-0.557271	0.17105	0.0578648
213	2	0.105134	0.0910573	0.116395		-1.13914	0.17105	0.0578648
220	2	0.18616	0.0789611	0.271919		0.261123	0.17105	0.0578648
221	2	0.305671	0.138405	0.439485		2.32648	0.17105	0.0578648
225	2	0.148508	0.12511	0.167226		-0.389571	0.17105	0.0578648
231	2	0.195675	0.190104	0.200132		0.425559	0.17105	0.0578648
251	2	0.23482	0.106593	0.337401		1.10205	0.17105	0.0578648
252	2	0.155446	0.173712	0.140833		-0.269665	0.17105	0.0578648
255	2	0.117721	0.108703	0.124934		-0.921622	0.17105	0.0578648
257	2	0.179861	0.104441	0.240197		0.15227	0.17105	0.0578648
101	3	0.134144	0.0648712	0.189561		-0.785772	0.199996	0.0838055
106	3	0.229972	0.182449	0.26799		0.357691	0.199996	0.0838055
107	3	0.175193	0.0915667	0.242094		-0.295956	0.199996	0.0838055
109	3	0.181457	0.0508498	0.285943		-0.221208	0.199996	0.0838055
156	3	0.278229	0.271985	0.283224		0.933506	0.199996	0.0838055
204	3	0.168445	0.0875274	0.23318		-0.376468	0.199996	0.0838055
208	3	0.349653	0.146478	0.512193		1.78577	0.199996	0.0838055
209	3	0.124604	0.115323	0.132029		-0.899601	0.199996	0.0838055
211	3	0.12913	0.131565	0.127182		-0.845594	0.199996	0.0838055
215	3	0.343525	0.229592	0.434671		1.71264	0.199996	0.0838055
217	3	0.125445	0.0971902	0.148048		-0.88957	0.199996	0.0838055
218	3	0.251584	0.0729578	0.394485		0.615571	0.199996	0.0838055
222	3	0.175841	0.181935	0.170965		-0.288226	0.199996	0.0838055
223	3	0.113341	0.114227	0.112632		-1.034	0.199996	0.0838055
227	3	0.366782	0.212363	0.490318		1.99017	0.199996	0.0838055
232	3	0.136812	0.0923931	0.172346		-0.753935	0.199996	0.0838055
253	3	0.176791	0.129811	0.214375		-0.276886	0.199996	0.0838055
256	3	0.138974	0.0832648	0.183542		-0.728131	0.199996	0.0838055
