# Supplementary material for: Improving Preschoolers’ Arithmetic through Number Magnitude Training: The Impact of Non-Symbolic and Symbolic Training
Source: PLoS One. 2016 Nov 22;11(11):e0166685. doi: 10.1371/journal.pone.0166685 (PMC5119778; doi:10.1371/journal.pone.0166685)
Supplement: S3 Data — (XLSX) [file pone.0166685.s004.xlsx]

## Sheet: T1
Sujet	Groupe	MOY ACC	Petits Eloignes	Petits Proches	Grands Eloignés	Grands Proches		Z-Score	MOY TOT	Ecart-type
102	1	0.541667	0.75	0.5	0.5	0.416667		-1.67055	0.792763	0.150307
105	1	0.6875	1	0.916667	0.583333	0.25		-0.70032	0.792763	0.150307
110	1	0.729167	0.916667	0.916667	0.416667	0.666667		-0.42311	0.792763	0.150307
111	1	0.958333	1	1	0.916667	0.916667		1.10154	0.792763	0.150307
152	1	0.645833	0.833333	0.666667	0.5	0.583333		-0.977529	0.792763	0.150307
155	1	0.916667	1	0.916667	0.833333	0.916667		0.824335	0.792763	0.150307
205	1	1	1	1	1	1		1.37875	0.792763	0.150307
206	1	0.791667	1	1	0.666667	0.5		-0.007295	0.792763	0.150307
207	1	0.5	0.5	0.583333	0.5	0.416667		-1.94776	0.792763	0.150307
212	1	0.854167	1	1	0.666667	0.75		0.40852	0.792763	0.150307
214	1	0.895833	1	0.75	1	0.833333		0.68573	0.792763	0.150307
216	1	0.9375	1	0.833333	1	0.916667		0.962939	0.792763	0.150307
219	1	0.729167	1	0.833333	0.416667	0.666667		-0.42311	0.792763	0.150307
224	1	0.583333	0.833333	0.75	0.416667	0.333333		-1.39334	0.792763	0.150307
226	1	0.833333	1	1	0.666667	0.666667		0.269915	0.792763	0.150307
228	1	0.854167	1	0.916667	0.75	0.75		0.40852	0.792763	0.150307
229	1	0.729167	0.916667	0.916667	0.666667	0.416667		-0.42311	0.792763	0.150307
230	1	0.916667	0.916667	1	0.833333	0.916667		0.824335	0.792763	0.150307
254	1	0.958333	1	1	1	0.833333		1.10154	0.792763	0.150307
103	2	0.791667	0.916667	0.916667	0.75	0.583333		-0.223192	0.822368	0.137558
104	2	0.6875	0.916667	0.833333	0.75	0.25		-0.980451	0.822368	0.137558
108	2	0.833333	0.833333	0.75	1	0.75		0.0797114	0.822368	0.137558
151	2	0.916667	1	1	1	0.666667		0.685518	0.822368	0.137558
153	2	0.729167	0.833333	0.666667	0.666667	0.75		-0.677547	0.822368	0.137558
154	2	0.541667	0.5	0.916667	0.5	0.25		-2.04061	0.822368	0.137558
201	2	0.958333	0.916667	1	1	0.916667		0.988422	0.822368	0.137558
202	2	0.916667	1	0.833333	0.916667	0.916667		0.685518	0.822368	0.137558
203	2	0.979167	0.916667	1	1	1		1.13987	0.822368	0.137558
210	2	0.75	1	0.833333	0.416667	0.75		-0.526095	0.822368	0.137558
213	2	1	1	1	1	1		1.29133	0.822368	0.137558
220	2	0.833333	1	0.75	0.75	0.833333		0.0797114	0.822368	0.137558
221	2	0.916667	0.916667	0.916667	0.833333	1		0.685518	0.822368	0.137558
225	2	0.583333	0.75	0.666667	0.416667	0.5		-1.73771	0.822368	0.137558
231	2	0.6875	1	0.916667	0.416667	0.416667		-0.980451	0.822368	0.137558
251	2	0.979167	1	1	1	0.916667		1.13987	0.822368	0.137558
252	2	0.729167	1	0.75	0.833333	0.333333		-0.677547	0.822368	0.137558
255	2	0.833333	1	1	0.583333	0.75		0.0797114	0.822368	0.137558
257	2	0.958333	0.916667	1	0.916667	1		0.988422	0.822368	0.137558
101	3	0.979167	1	0.916667	1	1		1.18449	0.849537	0.109439
106	3	0.75	0.916667	0.916667	0.666667	0.5		-0.909521	0.849537	0.109439
107	3	0.708333	0.833333	0.75	0.5	0.75		-1.29025	0.849537	0.109439
109	3	0.791667	0.833333	0.916667	0.5	0.916667		-0.528791	0.849537	0.109439
156	3	0.895833	0.916667	1	0.916667	0.75		0.423033	0.849537	0.109439
204	3	0.708333	1	0.583333	0.583333	0.666667		-1.29025	0.849537	0.109439
208	3	0.916667	0.916667	0.916667	1	0.833333		0.613398	0.849537	0.109439
209	3	0.708333	0.833333	0.916667	0.583333	0.5		-1.29025	0.849537	0.109439
211	3	0.75	0.833333	0.916667	0.5	0.75		-0.909521	0.849537	0.109439
215	3	0.770833	0.75	0.75	0.833333	0.75		-0.719156	0.849537	0.109439
217	3	1	1	1	1	1		1.37486	0.849537	0.109439
218	3	0.8125	0.916667	0.833333	0.916667	0.583333		-0.338426	0.849537	0.109439
222	3	0.916667	1	0.75	1	0.916667		0.613398	0.849537	0.109439
223	3	0.979167	1	1	1	0.916667		1.18449	0.849537	0.109439
227	3	0.770833	0.75	0.666667	0.833333	0.833333		-0.719156	0.849537	0.109439
232	3	0.979167	1	1	1	0.916667		1.18449	0.849537	0.109439
253	3	0.854167	1	0.75	0.833333	0.833333		0.0423033	0.849537	0.109439
256	3	1	1	1	1	1		1.37486	0.849537	0.109439

## Sheet: T2
Sujet	Groupe	MOY ACC	Petits Eloignes	Petits Proches	Grands Eloignés	Grands Proches		Z-Score	MOY TOT	Ecart-type
102	1	0.708333	0.75	0.833333	0.666667	0.583333		-1.09225	0.847588	0.127493
105	1	0.854167	1	1	0.75	0.666667		0.0516024	0.847588	0.127493
110	1	0.6875	1	0.75	0.75	0.25		-1.25566	0.847588	0.127493
111	1	0.979167	1	0.916667	1	1		1.03205	0.847588	0.127493
152	1	0.75	0.916667	0.75	0.583333	0.75		-0.765436	0.847588	0.127493
155	1	0.895833	1	0.833333	0.833333	0.916667		0.378418	0.847588	0.127493
205	1	1	1	1	1	1		1.19546	0.847588	0.127493
206	1	0.8125	1	0.833333	0.75	0.666667		-0.275213	0.847588	0.127493
207	1	0.666667	0.916667	0.583333	0.583333	0.583333		-1.41907	0.847588	0.127493
212	1	1	1	1	1	1		1.19546	0.847588	0.127493
214	1	0.979167	1	0.916667	1	1		1.03205	0.847588	0.127493
216	1	1	1	1	1	1		1.19546	0.847588	0.127493
219	1	0.791667	1	1	0.5	0.666667		-0.438621	0.847588	0.127493
224	1	0.770833	0.916667	0.75	0.666667	0.75		-0.602028	0.847588	0.127493
226	1	0.833333	1	0.833333	0.833333	0.666667		-0.111805	0.847588	0.127493
228	1	0.958333	1	0.916667	0.916667	1		0.868641	0.847588	0.127493
229	1	0.625	0.916667	0.75	0.416667	0.416667		-1.74588	0.847588	0.127493
230	1	0.791667	0.833333	0.833333	0.75	0.75		-0.438621	0.847588	0.127493
254	1	1	1	1	1	1		1.19546	0.847588	0.127493
103	2	0.958333	1	0.916667	1	0.916667		0.806312	0.883772	0.0924722
104	2	0.6875	1	0.666667	0.666667	0.416667		-2.1225	0.883772	0.0924722
108	2	0.979167	1	0.916667	1	1		1.0316	0.883772	0.0924722
151	2	0.979167	1	1	1	0.916667		1.0316	0.883772	0.0924722
153	2	0.75	0.833333	0.916667	0.583333	0.666667		-1.44662	0.883772	0.0924722
154	2	0.854167	1	0.833333	1	0.583333		-0.320153	0.883772	0.0924722
201	2	0.854167	1	0.75	1	0.666667		-0.320153	0.883772	0.0924722
202	2	0.854167	1	0.833333	0.666667	0.916667		-0.320153	0.883772	0.0924722
203	2	0.895833	0.916667	1	0.75	0.916667		0.130433	0.883772	0.0924722
210	2	0.729167	1	0.75	0.583333	0.583333		-1.67191	0.883772	0.0924722
213	2	0.916667	1	0.916667	0.916667	0.833333		0.355726	0.883772	0.0924722
220	2	0.875	1	0.833333	0.916667	0.75		-0.0948602	0.883772	0.0924722
221	2	1	1	1	1	1		1.2569	0.883772	0.0924722
225	2	0.791667	1	0.833333	0.5	0.833333		-0.996032	0.883772	0.0924722
231	2	0.875	1	0.833333	0.833333	0.833333		-0.0948602	0.883772	0.0924722
251	2	1	1	1	1	1		1.2569	0.883772	0.0924722
252	2	0.916667	1	0.916667	1	0.75		0.355726	0.883772	0.0924722
255	2	0.895833	1	1	0.75	0.833333		0.130433	0.883772	0.0924722
257	2	0.979167	1	1	1	0.916667		1.0316	0.883772	0.0924722
101	3	0.854167	0.916667	0.833333	0.75	0.916667		0.016281	0.851852	0.142179
106	3	0.854167	1	0.916667	0.666667	0.833333		0.016281	0.851852	0.142179
107	3	0.854167	1	0.833333	0.916667	0.666667		0.016281	0.851852	0.142179
109	3	0.895833	1	1	0.833333	0.75		0.309338	0.851852	0.142179
156	3	0.9375	1	0.916667	1	0.833333		0.602396	0.851852	0.142179
204	3	0.770833	0.916667	0.75	0.833333	0.583333		-0.569834	0.851852	0.142179
208	3	0.979167	1	0.916667	1	1		0.895453	0.851852	0.142179
209	3	0.708333	0.916667	0.75	0.583333	0.583333		-1.00942	0.851852	0.142179
211	3	0.895833	0.916667	0.833333	0.916667	0.916667		0.309338	0.851852	0.142179
215	3	0.708333	0.833333	0.5	0.833333	0.666667		-1.00942	0.851852	0.142179
217	3	0.979167	1	1	1	0.916667		0.895453	0.851852	0.142179
218	3	0.9375	0.916667	0.916667	0.916667	1		0.602396	0.851852	0.142179
222	3	0.8125	1	0.666667	1	0.583333		-0.276777	0.851852	0.142179
223	3	0.9375	0.916667	0.833333	1	1		0.602396	0.851852	0.142179
227	3	0.395833	0.583333	0.5	0.166667	0.333333		-3.20735	0.851852	0.142179
232	3	0.979167	0.916667	1	1	1		0.895453	0.851852	0.142179
253	3	0.875	1	0.833333	0.916667	0.75		0.16281	0.851852	0.142179
256	3	0.958333	0.916667	1	1	0.916667		0.748925	0.851852	0.142179
