# Supplementary material for: Improving Preschoolers’ Arithmetic through Number Magnitude Training: The Impact of Non-Symbolic and Symbolic Training
Source: PLoS One. 2016 Nov 22;11(11):e0166685. doi: 10.1371/journal.pone.0166685 (PMC5119778; doi:10.1371/journal.pone.0166685)
Supplement: S4 Data — (XLSX) [file pone.0166685.s005.xlsx]

## Sheet: T1
Sujet	Groupe	MOY ACC	Petits Eloignes	Petits Proches	Grands Eloignés	Grands Proches		Z-Score	MOY TOT	Ecart-type
102	1	0.6875	0.75	0.75	0.75	0.5		-0.247014	0.716009	0.115414
105	1	0.645833	0.666667	0.75	0.5	0.666667		-0.608034	0.716009	0.115414
110	1	0.6875	0.833333	0.916667	0.583333	0.416667		-0.247014	0.716009	0.115414
111	1	0.770833	0.916667	0.666667	0.583333	0.916667		0.475026	0.716009	0.115414
152	1	0.541667	0.583333	0.833333	0.5	0.25		-1.51058	0.716009	0.115414
155	1	0.6875	0.833333	0.666667	0.583333	0.666667		-0.247014	0.716009	0.115414
205	1	0.958333	1	1	1	0.833333		2.09962	0.716009	0.115414
206	1	0.729167	0.833333	0.833333	0.666667	0.583333		0.114006	0.716009	0.115414
207	1	0.791667	1	0.833333	0.583333	0.75		0.655536	0.716009	0.115414
212	1	0.6875	1	0.833333	0.333333	0.583333		-0.247014	0.716009	0.115414
214	1	0.75	0.833333	0.916667	0.583333	0.666667		0.294516	0.716009	0.115414
216	1	0.854167	0.916667	0.833333	0.833333	0.833333		1.19707	0.716009	0.115414
219	1	0.6875	0.916667	0.833333	0.5	0.5		-0.247014	0.716009	0.115414
224	1	0.8125	0.916667	1	0.583333	0.75		0.836046	0.716009	0.115414
226	1	0.604167	0.583333	0.833333	0.333333	0.666667		-0.969053	0.716009	0.115414
228	1	0.854167	1	0.833333	0.833333	0.75		1.19707	0.716009	0.115414
229	1	0.479167	0.75	0.583333	0.333333	0.25		-2.05211	0.716009	0.115414
230	1	0.770833	0.916667	0.916667	0.666667	0.583333		0.475026	0.716009	0.115414
254	1	0.604167	0.666667	0.75	0.583333	0.416667		-0.969053	0.716009	0.115414
103	2	0.729167	0.666667	0.75	0.666667	0.833333		0.36967	0.685307	0.118645
104	2	0.520833	0.666667	0.666667	0.333333	0.416667		-1.38626	0.685307	0.118645
108	2	0.729167	0.916667	1	0.416667	0.583333		0.36967	0.685307	0.118645
151	2	0.666667	0.916667	0.833333	0.333333	0.583333		-0.15711	0.685307	0.118645
153	2	0.666667	0.833333	0.916667	0.25	0.666667		-0.15711	0.685307	0.118645
154	2	0.541667	0.583333	0.5	0.583333	0.5		-1.21067	0.685307	0.118645
201	2	0.604167	0.666667	0.833333	0.333333	0.583333		-0.68389	0.685307	0.118645
202	2	0.770833	1	0.916667	0.5	0.666667		0.720857	0.685307	0.118645
203	2	0.625	0.75	0.833333	0.5	0.416667		-0.508297	0.685307	0.118645
210	2	0.729167	0.833333	0.833333	0.5	0.75		0.36967	0.685307	0.118645
213	2	0.875	1	0.916667	0.75	0.833333		1.59882	0.685307	0.118645
220	2	0.583333	0.583333	0.75	0.5	0.5		-0.859483	0.685307	0.118645
221	2	0.916667	0.833333	0.916667	0.916667	1		1.95001	0.685307	0.118645
225	2	0.520833	0.583333	0.75	0.416667	0.333333		-1.38626	0.685307	0.118645
231	2	0.6875	0.916667	0.833333	0.5	0.5		0.0184835	0.685307	0.118645
251	2	0.75	0.916667	0.916667	0.5	0.666667		0.545264	0.685307	0.118645
252	2	0.520833	0.833333	0.5	0.416667	0.333333		-1.38626	0.685307	0.118645
255	2	0.770833	0.916667	0.833333	0.75	0.583333		0.720857	0.685307	0.118645
257	2	0.8125	0.916667	0.916667	0.75	0.666667		1.07204	0.685307	0.118645
101	3	0.833333	1	0.833333	0.833333	0.666667		1.44426	0.68287	0.10418
106	3	0.479167	0.583333	0.5	0.416667	0.416667		-1.9553	0.68287	0.10418
107	3	0.604167	0.666667	0.666667	0.416667	0.666667		-0.755457	0.68287	0.10418
109	3	0.6875	0.75	0.833333	0.666667	0.5		0.0444386	0.68287	0.10418
156	3	0.770833	0.916667	1	0.583333	0.583333		0.844334	0.68287	0.10418
204	3	0.645833	0.75	0.75	0.416667	0.666667		-0.355509	0.68287	0.10418
208	3	0.75	1	0.833333	0.583333	0.583333		0.64436	0.68287	0.10418
209	3	0.645833	0.75	0.75	0.583333	0.5		-0.355509	0.68287	0.10418
211	3	0.708333	0.75	0.833333	0.583333	0.666667		0.244412	0.68287	0.10418
215	3	0.666667	0.583333	0.916667	0.666667	0.5		-0.155535	0.68287	0.10418
217	3	0.708333	0.833333	0.833333	0.583333	0.583333		0.244412	0.68287	0.10418
218	3	0.604167	0.666667	0.75	0.583333	0.416667		-0.755457	0.68287	0.10418
222	3	0.75	1	0.666667	0.5	0.833333		0.64436	0.68287	0.10418
223	3	0.854167	0.833333	0.833333	0.916667	0.833333		1.64423	0.68287	0.10418
227	3	0.479167	0.666667	0.416667	0.5	0.333333		-1.9553	0.68287	0.10418
232	3	0.770833	1	1	0.416667	0.666667		0.844334	0.68287	0.10418
253	3	0.604167	0.75	0.833333	0.333333	0.5		-0.755457	0.68287	0.10418
256	3	0.729167	0.833333	0.666667	0.833333	0.583333		0.444386	0.68287	0.10418

## Sheet: T2
Sujet	Groupe	MOY ACC	Petits Eloignes	Petits Proches	Grands Eloignés	Grands Proches		Z-Score	MOY TOT	Ecart-type
102	1	0.583333	0.75	0.416667	0.5	0.666667		-1.32987	0.733553	0.112958
105	1	0.791667	0.916667	0.916667	0.583333	0.75		0.514477	0.733553	0.112958
110	1	0.708333	0.916667	0.916667	0.75	0.25		-0.223264	0.733553	0.112958
111	1	0.729167	0.833333	0.666667	0.666667	0.75		-0.0388284	0.733553	0.112958
152	1	0.583333	0.583333	0.833333	0.416667	0.5		-1.32987	0.733553	0.112958
155	1	0.708333	1	0.916667	0.416667	0.5		-0.223264	0.733553	0.112958
205	1	0.979167	0.916667	1	1	1		2.17439	0.733553	0.112958
206	1	0.770833	1	1	0.5	0.583333		0.330042	0.733553	0.112958
207	1	0.708333	0.833333	1	0.583333	0.416667		-0.223264	0.733553	0.112958
212	1	0.625	0.916667	0.583333	0.583333	0.416667		-0.961004	0.733553	0.112958
214	1	0.8125	0.916667	0.666667	0.833333	0.833333		0.698912	0.733553	0.112958
216	1	0.895833	1	0.916667	0.833333	0.833333		1.43665	0.733553	0.112958
219	1	0.729167	0.916667	0.916667	0.583333	0.5		-0.0388284	0.733553	0.112958
224	1	0.770833	0.916667	0.833333	0.666667	0.666667		0.330042	0.733553	0.112958
226	1	0.666667	0.833333	0.833333	0.416667	0.583333		-0.592134	0.733553	0.112958
228	1	0.9375	1	1	0.833333	0.916667		1.80552	0.733553	0.112958
229	1	0.625	0.833333	0.666667	0.5	0.5		-0.961004	0.733553	0.112958
230	1	0.625	0.75	0.75	0.583333	0.416667		-0.961004	0.733553	0.112958
254	1	0.6875	0.916667	0.666667	0.5	0.666667		-0.407699	0.733553	0.112958
103	2	0.791667	1	0.833333	0.5	0.833333		0.371391	0.75	0.112191
104	2	0.708333	0.833333	0.833333	0.75	0.416667		-0.371391	0.75	0.112191
108	2	0.895833	1	0.916667	0.833333	0.833333		1.29987	0.75	0.112191
151	2	0.645833	0.833333	0.833333	0.5	0.416667		-0.928477	0.75	0.112191
153	2	0.833333	0.833333	0.75	0.916667	0.833333		0.742781	0.75	0.112191
154	2	0.6875	0.666667	1	0.5	0.583333		-0.557086	0.75	0.112191
201	2	0.604167	0.583333	0.75	0.416667	0.666667		-1.29987	0.75	0.112191
202	2	0.6875	0.833333	0.916667	0.416667	0.583333		-0.557086	0.75	0.112191
203	2	0.8125	0.916667	1	0.833333	0.5		0.557086	0.75	0.112191
210	2	0.75	1	0.75	0.666667	0.583333		-9.89584e-16	0.75	0.112191
213	2	0.8125	0.916667	1	0.666667	0.666667		0.557086	0.75	0.112191
220	2	0.666667	0.833333	0.833333	0.666667	0.333333		-0.742781	0.75	0.112191
221	2	1	1	1	1	1		2.22834	0.75	0.112191
225	2	0.520833	0.5	0.666667	0.416667	0.5		-2.04265	0.75	0.112191
231	2	0.6875	1	0.666667	0.333333	0.75		-0.557086	0.75	0.112191
251	2	0.75	1	0.916667	0.666667	0.416667		-9.89584e-16	0.75	0.112191
252	2	0.75	0.833333	0.833333	0.666667	0.666667		-9.89584e-16	0.75	0.112191
255	2	0.895833	1	1	0.75	0.833333		1.29987	0.75	0.112191
257	2	0.75	1	0.666667	0.583333	0.75		-9.89584e-16	0.75	0.112191
101	3	0.833333	1	1	0.75	0.583333		1.08623	0.6875	0.134257
106	3	0.604167	0.666667	0.75	0.5	0.5		-0.620701	0.6875	0.134257
107	3	0.479167	0.5	0.666667	0.333333	0.416667		-1.55175	0.6875	0.134257
109	3	0.583333	0.75	0.583333	0.5	0.5		-0.775876	0.6875	0.134257
156	3	0.708333	0.666667	0.916667	0.583333	0.666667		0.155175	0.6875	0.134257
204	3	0.666667	0.666667	0.916667	0.583333	0.5		-0.155175	0.6875	0.134257
208	3	0.770833	1	0.583333	0.666667	0.833333		0.620701	0.6875	0.134257
209	3	0.520833	0.833333	0.833333	0	0.416667		-1.2414	0.6875	0.134257
211	3	0.6875	0.75	0.916667	0.416667	0.666667		0	0.6875	0.134257
215	3	0.5625	0.583333	0.5	0.583333	0.583333		-0.931051	0.6875	0.134257
217	3	0.791667	1	0.833333	0.666667	0.666667		0.775876	0.6875	0.134257
218	3	0.729167	0.916667	0.583333	0.666667	0.75		0.31035	0.6875	0.134257
222	3	0.770833	0.833333	0.833333	0.75	0.666667		0.620701	0.6875	0.134257
223	3	0.979167	1	1	0.916667	1		2.17245	0.6875	0.134257
227	3	0.479167	0.583333	0.666667	0.416667	0.25		-1.55175	0.6875	0.134257
232	3	0.729167	0.833333	0.833333	0.583333	0.666667		0.31035	0.6875	0.134257
253	3	0.645833	0.75	0.666667	0.416667	0.75		-0.31035	0.6875	0.134257
256	3	0.833333	0.916667	0.916667	0.666667	0.833333		1.08623	0.6875	0.134257
