# Supplementary material for: Improving Preschoolers’ Arithmetic through Number Magnitude Training: The Impact of Non-Symbolic and Symbolic Training
Source: PLoS One. 2016 Nov 22;11(11):e0166685. doi: 10.1371/journal.pone.0166685 (PMC5119778; doi:10.1371/journal.pone.0166685)
Supplement: S6 Data — (XLSX) [file pone.0166685.s007.xlsx]

## Sheet: T1
Sujet	Groupe	MOYENNE	Diff 1	Diff 2		Z-score	MOYENNE	Ecart-type
102	1	0.583333	0.666667	0.5		0.262222	0.54386	0.150535
105	1	0.583333	0.666667	0.5		0.262222	0.54386	0.150535
110	1	0.583333	0.666667	0.5		0.262222	0.54386	0.150535
111	1	0.5	0.666667	0.333333		-0.291358	0.54386	0.150535
152	1	0.25	0.333333	0.166667		-1.9521	0.54386	0.150535
155	1	0.5	0.5	0.5		-0.291358	0.54386	0.150535
205	1	1	1	1		3.03013	0.54386	0.150535
206	1	0.5	0.5	0.5		-0.291358	0.54386	0.150535
207	1	0.5	0.333333	0.666667		-0.291358	0.54386	0.150535
212	1	0.416667	0.333333	0.5		-0.844939	0.54386	0.150535
214	1	0.416667	0.5	0.333333		-0.844939	0.54386	0.150535
216	1	0.666667	0.666667	0.666667		0.815803	0.54386	0.150535
219	1	0.5	0.333333	0.666667		-0.291358	0.54386	0.150535
224	1	0.583333	0.5	0.666667		0.262222	0.54386	0.150535
226	1	0.5	0.666667	0.333333		-0.291358	0.54386	0.150535
228	1	0.666667	0.666667	0.666667		0.815803	0.54386	0.150535
229	1	0.416667	0.5	0.333333		-0.844939	0.54386	0.150535
230	1	0.666667	0.666667	0.666667		0.815803	0.54386	0.150535
254	1	0.5	0.5	0.5		-0.291358	0.54386	0.150535
103	2	1	1	1		2.48714	0.614035	0.155184
104	2	0.5	0.666667	0.333333		-0.734836	0.614035	0.155184
108	2	0.75	0.666667	0.833333		0.876151	0.614035	0.155184
151	2	0.916667	1	0.833333		1.95014	0.614035	0.155184
153	2	0.666667	0.666667	0.666667		0.339155	0.614035	0.155184
154	2	0.5	0.333333	0.666667		-0.734836	0.614035	0.155184
201	2	0.5	0.5	0.5		-0.734836	0.614035	0.155184
202	2	0.666667	0.833333	0.5		0.339155	0.614035	0.155184
203	2	0.416667	0.5	0.333333		-1.27183	0.614035	0.155184
210	2	0.583333	0.5	0.666667		-0.19784	0.614035	0.155184
213	2	0.75	0.833333	0.666667		0.876151	0.614035	0.155184
220	2	0.583333	0.833333	0.333333		-0.19784	0.614035	0.155184
221	2	0.666667	0.833333	0.5		0.339155	0.614035	0.155184
225	2	0.5	0.5	0.5		-0.734836	0.614035	0.155184
231	2	0.583333	0.666667	0.5		-0.19784	0.614035	0.155184
251	2	0.416667	0.333333	0.5		-1.27183	0.614035	0.155184
252	2	0.583333	0.666667	0.5		-0.19784	0.614035	0.155184
255	2	0.583333	0.666667	0.5		-0.19784	0.614035	0.155184
257	2	0.5	0.5	0.5		-0.734836	0.614035	0.155184
101	3	0.833333	0.833333	0.833333		0.993159	0.648148	0.186461
106	3	0.583333	0.666667	0.5		-0.347606	0.648148	0.186461
107	3	0.583333	0.5	0.666667		-0.347606	0.648148	0.186461
109	3	0.5	0.5	0.5		-0.794527	0.648148	0.186461
156	3	0.583333	0.5	0.666667		-0.347606	0.648148	0.186461
204	3	0.5	0.5	0.5		-0.794527	0.648148	0.186461
208	3	1	1	1		1.887	0.648148	0.186461
209	3	0.416667	0.666667	0.166667		-1.24145	0.648148	0.186461
211	3	0.666667	0.5	0.833333		0.0993159	0.648148	0.186461
215	3	0.666667	0.5	0.833333		0.0993159	0.648148	0.186461
217	3	0.583333	0.333333	0.833333		-0.347606	0.648148	0.186461
218	3	0.916667	0.833333	1		1.44008	0.648148	0.186461
222	3	0.416667	0.5	0.333333		-1.24145	0.648148	0.186461
223	3	0.916667	1	0.833333		1.44008	0.648148	0.186461
227	3	0.5	0.5	0.5		-0.794527	0.648148	0.186461
232	3	0.416667	0.5	0.333333		-1.24145	0.648148	0.186461
253	3	0.75	0.833333	0.666667		0.546237	0.648148	0.186461
256	3	0.833333	1	0.666667		0.993159	0.648148	0.186461

## Sheet: T2
Sujet	Groupe	MOY ACC	Diff 1 ACC	Diff 2 ACC		Z-score	MOYENNE	Ecart-type
102	1	0.75	0.666667	0.833333		0.819078	0.609649	0.171352
105	1	0.75	0.833333	0.666667		0.819078	0.609649	0.171352
110	1	0.5	0.5	0.5		-0.639905	0.609649	0.171352
111	1	0.666667	0.5	0.833333		0.33275	0.609649	0.171352
152	1	0.583333	0.833333	0.333333		-0.153577	0.609649	0.171352
155	1	0.5	0.5	0.5		-0.639905	0.609649	0.171352
205	1	1	1	1		2.27806	0.609649	0.171352
206	1	0.5	0.5	0.5		-0.639905	0.609649	0.171352
207	1	0.416667	0.5	0.333333		-1.12623	0.609649	0.171352
212	1	0.5	0.5	0.5		-0.639905	0.609649	0.171352
214	1	0.583333	0.666667	0.5		-0.153577	0.609649	0.171352
216	1	0.833333	1	0.666667		1.30541	0.609649	0.171352
219	1	0.666667	0.833333	0.5		0.33275	0.609649	0.171352
224	1	0.916667	0.833333	1		1.79173	0.609649	0.171352
226	1	0.583333	0.5	0.666667		-0.153577	0.609649	0.171352
228	1	0.5	0.5	0.5		-0.639905	0.609649	0.171352
229	1	0.416667	0.666667	0.166667		-1.12623	0.609649	0.171352
230	1	0.5	0.5	0.5		-0.639905	0.609649	0.171352
254	1	0.416667	0.5	0.333333		-1.12623	0.609649	0.171352
103	2	1	1	1		1.63238	0.745614	0.155837
104	2	0.666667	0.666667	0.666667		-0.506601	0.745614	0.155837
108	2	0.916667	1	0.833333		1.09764	0.745614	0.155837
151	2	0.833333	1	0.666667		0.56289	0.745614	0.155837
153	2	0.583333	0.5	0.666667		-1.04135	0.745614	0.155837
154	2	0.666667	0.666667	0.666667		-0.506601	0.745614	0.155837
201	2	0.916667	0.833333	1		1.09764	0.745614	0.155837
202	2	0.916667	0.833333	1		1.09764	0.745614	0.155837
203	2	0.833333	0.833333	0.833333		0.56289	0.745614	0.155837
210	2	0.666667	0.833333	0.5		-0.506601	0.745614	0.155837
213	2	0.916667	1	0.833333		1.09764	0.745614	0.155837
220	2	0.75	0.833333	0.666667		0.0281445	0.745614	0.155837
221	2	0.75	1	0.5		0.0281445	0.745614	0.155837
225	2	0.416667	0.5	0.333333		-2.11084	0.745614	0.155837
231	2	0.75	0.666667	0.833333		0.0281445	0.745614	0.155837
251	2	0.75	0.666667	0.833333		0.0281445	0.745614	0.155837
252	2	0.5	0.666667	0.333333		-1.57609	0.745614	0.155837
255	2	0.75	0.666667	0.833333		0.0281445	0.745614	0.155837
257	2	0.583333	0.5	0.666667		-1.04135	0.745614	0.155837
101	3	0.833333	0.833333	0.833333		0.893692	0.648148	0.207214
106	3	0.583333	0.666667	0.5		-0.312792	0.648148	0.207214
107	3	0.666667	1	0.333333		0.0893692	0.648148	0.207214
109	3	0.583333	0.833333	0.333333		-0.312792	0.648148	0.207214
156	3	0.5	0.333333	0.666667		-0.714953	0.648148	0.207214
204	3	0.583333	0.666667	0.5		-0.312792	0.648148	0.207214
208	3	0.833333	0.833333	0.833333		0.893692	0.648148	0.207214
209	3	0.5	0.666667	0.333333		-0.714953	0.648148	0.207214
211	3	0.75	0.666667	0.833333		0.49153	0.648148	0.207214
215	3	0.333333	0.333333	0.333333		-1.51928	0.648148	0.207214
217	3	0.916667	1	0.833333		1.29585	0.648148	0.207214
218	3	1	1	1		1.69801	0.648148	0.207214
222	3	0.416667	0.333333	0.5		-1.11711	0.648148	0.207214
223	3	0.916667	1	0.833333		1.29585	0.648148	0.207214
227	3	0.416667	0.5	0.333333		-1.11711	0.648148	0.207214
232	3	0.333333	0.333333	0.333333		-1.51928	0.648148	0.207214
253	3	0.75	1	0.5		0.49153	0.648148	0.207214
256	3	0.75	0.666667	0.833333		0.49153	0.648148	0.207214
